# Supplementary material for: Walking, Cycling and Driving to Work in the English and Welsh 2011 Census: Trends, Socio-Economic Patterning and Relevance to Travel Behaviour in General
Source: PLoS One. 2013 Aug 21;8(8):e71790. doi: 10.1371/journal.pone.0071790 (PMC3749195; doi:10.1371/journal.pone.0071790)
Supplement: File S3 — Tabulation of modal shares in 2001 and 2011, for all local authorities in England and Wales. (XLS) [file pone.0071790.s003.xls]

## Sheet: LocalAuthorities
Country	Region	Local authority name	Percent walking 2001	Percent walking 2011	Change walking 2001 to 2011	Percent cycling 2001	Percent cycling 2011	Change cycling 2001 to 2011	Percent car, van or motorcycle 2001	Percent car, van or motorcycle 2011	Change car, van or motorcycle 2001 to 2011	Percent public transport 2001	Percent public transport 2011	Change public transport 2001 to 2011	Percent taxi or other 2001	Percent taxi or other 2011	Change taxi or other 2001 to 2011	Modal shares by local authority, calculating modal shares as a proportion of all commuters, and excluding all those who work mainly at or from home (the '2001' classification approach).
England	East Midlands	Amber Valley	0.115185	0.0986216	-0.0165633	0.0167185	0.0148316	-0.0018869	0.801223	0.822152	0.0209292	0.0596773	0.0579236	-0.0017537	0.0071966	0.0064713	-0.0007253
England	East Midlands	Ashfield	0.116585	0.098722	-0.0178629	0.0303723	0.0216721	-0.0087002	0.751941	0.779784	0.0278435	0.0928985	0.0907128	-0.0021857	0.0082034	0.0091086	0.0009052
England	East Midlands	Bassetlaw	0.117702	0.102962	-0.01474	0.038422	0.0279607	-0.0104613	0.792296	0.822696	0.0303993	0.0435322	0.0390303	-0.0045019	0.0080474	0.0073514	-0.000696
England	East Midlands	Blaby	0.0684014	0.0663632	-0.0020382	0.0318086	0.0299235	-0.0018851	0.808471	0.832336	0.0238644	0.0858576	0.0656931	-0.0201645	0.0054609	0.0056843	0.0002234
England	East Midlands	Bolsover	0.107586	0.0878971	-0.0196892	0.0142589	0.0085451	-0.0057138	0.800671	0.83526	0.0345899	0.0712207	0.0606734	-0.0105472	0.0062636	0.0076239	0.0013603
England	East Midlands	Boston	0.101981	0.0994139	-0.0025674	0.111337	0.0705426	-0.0407941	0.754556	0.793873	0.0393171	0.0232558	0.0262467	0.0029909	0.0088699	0.0099234	0.0010536
England	East Midlands	Broxtowe	0.0961913	0.0963696	0.0001783	0.0467626	0.0457217	-0.0010409	0.727	0.725877	-0.001123	0.124376	0.12605	0.0016746	0.0056708	0.0059817	0.0003109
England	East Midlands	Charnwood	0.112595	0.110756	-0.0018385	0.0449389	0.0414967	-0.0034422	0.75599	0.77099	0.015	0.0809021	0.071824	-0.0090781	0.0055743	0.0049331	-0.0006412
England	East Midlands	Chesterfield	0.121635	0.113253	-0.008381	0.016582	0.0116554	-0.0049265	0.745584	0.761337	0.0157527	0.105682	0.102099	-0.0035828	0.0105178	0.0116554	0.0011376
England	East Midlands	Corby	0.0904832	0.091808	0.0013248	0.0378267	0.0297323	-0.0080944	0.742263	0.785015	0.0427527	0.101358	0.0744351	-0.0269232	0.0280691	0.0190092	-0.00906
England	East Midlands	Daventry	0.102168	0.0892395	-0.0129281	0.0171253	0.0156869	-0.0014384	0.838494	0.851645	0.0131511	0.0341276	0.0376246	0.0034971	0.0080861	0.0058044	-0.0022817
England	East Midlands	Derby	0.128315	0.131534	0.0032187	0.0475912	0.0397366	-0.0078546	0.703255	0.708022	0.0047674	0.109382	0.10751	-0.0018726	0.0114565	0.0131976	0.001741
England	East Midlands	Derbyshire Dales	0.140482	0.121097	-0.019385	0.0117213	0.0124473	0.0007259	0.792146	0.815366	0.0232193	0.0456332	0.0431435	-0.0024897	0.010017	0.0079466	-0.0020705
England	East Midlands	East Lindsey	0.156477	0.14382	-0.0126571	0.0542105	0.0423645	-0.011846	0.743668	0.776858	0.0331904	0.0316569	0.0256806	-0.0059763	0.0139884	0.0112775	-0.0027109
England	East Midlands	East Northamptonshire	0.10566	0.0934739	-0.0121861	0.0210627	0.0143826	-0.00668	0.830487	0.851967	0.0214793	0.0359134	0.0342606	-0.0016528	0.0068764	0.0059161	-0.0009604
England	East Midlands	Erewash	0.105947	0.0973791	-0.0085675	0.0480264	0.0369645	-0.0110619	0.748861	0.767598	0.0187364	0.0903432	0.0919614	0.0016182	0.0068226	0.0060974	-0.0007252
England	East Midlands	Gedling	0.0833985	0.0814356	-0.0019629	0.0206843	0.0206625	-2.18e-05	0.717175	0.730074	0.0128993	0.172108	0.160045	-0.0120637	0.0066342	0.0077833	0.0011491
England	East Midlands	Harborough	0.107109	0.0952495	-0.0118596	0.0313581	0.0235655	-0.0077926	0.812709	0.828956	0.0162475	0.0399337	0.046277	0.0063433	0.00889	0.0059514	-0.0029386
England	East Midlands	High Peak	0.146137	0.143809	-0.002328	0.0139555	0.0152104	0.0012549	0.744438	0.736262	-0.0081764	0.0852128	0.095898	0.0106852	0.0102561	0.0088205	-0.0014356
England	East Midlands	Hinckley and Bosworth	0.101389	0.0839739	-0.0174156	0.0331852	0.0252194	-0.0079658	0.813188	0.842986	0.0297983	0.0456566	0.0420184	-0.0036382	0.0065809	0.0058021	-0.0007788
England	East Midlands	Kettering	0.11833	0.115271	-0.0030592	0.0231636	0.0199265	-0.003237	0.79835	0.809572	0.0112224	0.0540483	0.0495676	-0.0044807	0.0061082	0.0056628	-0.0004454
England	East Midlands	Leicester	0.171212	0.174192	0.00298	0.0432587	0.03894	-0.0043187	0.602994	0.619475	0.0164817	0.174227	0.15605	-0.0181773	0.0083085	0.0113428	0.0030343
England	East Midlands	Lincoln	0.173707	0.203388	0.0296807	0.0758913	0.0636012	-0.0122902	0.652814	0.65484	0.0020259	0.0847186	0.0670862	-0.0176324	0.0128683	0.0110842	-0.0017841
England	East Midlands	Mansfield	0.111712	0.0959594	-0.0157526	0.0186098	0.014922	-0.0036878	0.773209	0.805677	0.0324674	0.0860241	0.0732842	-0.0127399	0.0104448	0.0101578	-0.0002871
England	East Midlands	Melton	0.128051	0.126977	-0.0010734	0.0346424	0.0249435	-0.0096988	0.787517	0.797173	0.0096558	0.0427302	0.0450135	0.0022833	0.0070594	0.0058925	-0.0011669
England	East Midlands	Newark and Sherwood	0.104489	0.107008	0.0025189	0.0573803	0.0441341	-0.0132462	0.771966	0.795006	0.0230393	0.0584665	0.0477046	-0.010762	0.0076979	0.0061479	-0.00155
England	East Midlands	North East Derbyshire	0.0802536	0.0643448	-0.0159089	0.0084712	0.0077185	-0.0007527	0.809546	0.839769	0.0302232	0.0951402	0.0817114	-0.0134288	0.0065887	0.0064559	-0.0001328
England	East Midlands	North Kesteven	0.0997721	0.0879344	-0.0118377	0.0616865	0.0430589	-0.0186276	0.772246	0.815351	0.0431045	0.0586478	0.0454811	-0.0131667	0.0076475	0.0081749	0.0005274
England	East Midlands	North West Leicestershire	0.091693	0.0834266	-0.0082665	0.0233386	0.0184122	-0.0049264	0.839689	0.860729	0.0210398	0.0371835	0.0305006	-0.006683	0.008096	0.0069319	-0.001164
England	East Midlands	Northampton	0.111038	0.112318	0.0012802	0.0308158	0.0277324	-0.0030834	0.757127	0.757614	0.0004876	0.0917078	0.0927714	0.0010637	0.009312	0.009564	0.000252
England	East Midlands	Nottingham	0.157789	0.166933	0.0091441	0.0392997	0.0371489	-0.0021509	0.55382	0.536052	-0.0177683	0.237073	0.245488	0.0084151	0.0120185	0.0143785	0.00236
England	East Midlands	Oadby and Wigston	0.0989615	0.0882999	-0.0106616	0.0345754	0.0328481	-0.0017274	0.745225	0.770312	0.0250873	0.114844	0.101696	-0.0131479	0.0063938	0.0068433	0.0004495
England	East Midlands	Rushcliffe	0.0726643	0.0753752	0.0027109	0.0319697	0.0339985	0.0020288	0.769903	0.773099	0.0031953	0.120437	0.112182	-0.0082547	0.0050253	0.005345	0.0003197
England	East Midlands	Rutland	0.158165	0.164714	0.0065487	0.0562843	0.0405089	-0.0157754	0.745923	0.753733	0.0078102	0.0296343	0.0350184	0.0053842	0.0099938	0.0060261	-0.0039676
England	East Midlands	South Derbyshire	0.0803525	0.0653354	-0.0150171	0.0207903	0.0175496	-0.0032407	0.847804	0.8694	0.0215958	0.0436734	0.0399859	-0.0036875	0.0073799	0.0077294	0.0003495
England	East Midlands	South Holland	0.0784219	0.0794638	0.0010419	0.0646245	0.0468746	-0.01775	0.821669	0.839641	0.0179725	0.0274008	0.0277724	0.0003716	0.0078842	0.0062481	-0.0016361
England	East Midlands	South Kesteven	0.119618	0.124482	0.0048643	0.0454454	0.0320225	-0.0134229	0.773466	0.789088	0.0156211	0.0512493	0.0457146	-0.0055347	0.0102207	0.0086928	-0.0015278
England	East Midlands	South Northamptonshire	0.0786453	0.0666908	-0.0119546	0.0175396	0.0119754	-0.0055642	0.857339	0.871496	0.0141573	0.0404138	0.0451143	0.0047005	0.0060621	0.0047231	-0.001339
England	East Midlands	Wellingborough	0.112233	0.0989178	-0.013315	0.0201275	0.0159594	-0.0041681	0.797568	0.822197	0.0246288	0.0552569	0.0485773	-0.0066796	0.0148144	0.0143482	-0.0004661
England	East Midlands	West Lindsey	0.105746	0.0967411	-0.009005	0.0377298	0.0237064	-0.0140234	0.813918	0.842827	0.0289093	0.032019	0.0279536	-0.0040654	0.0105874	0.0087719	-0.0018155
England	East of England	Babergh	0.101776	0.103898	0.0021212	0.0307814	0.0225038	-0.0082776	0.787015	0.799725	0.0127093	0.0727175	0.0665198	-0.0061978	0.0077095	0.0073544	-0.0003551
England	East of England	Basildon	0.0845843	0.0898119	0.0052276	0.0214398	0.0183984	-0.0030414	0.656977	0.659295	0.0023185	0.223826	0.219205	-0.004621	0.0131735	0.0132899	0.0001164
England	East of England	Bedford	0.106444	0.108452	0.0020083	0.0504339	0.0421708	-0.008263	0.741534	0.741399	-0.0001356	0.0930364	0.0984232	0.0053869	0.0085518	0.0095554	0.0010035
England	East of England	Braintree	0.103764	0.098413	-0.005351	0.0229614	0.0162671	-0.0066943	0.746633	0.756559	0.0099256	0.118191	0.120887	0.0026967	0.0084506	0.0078737	-0.000577
England	East of England	Breckland	0.111325	0.108788	-0.0025378	0.0470086	0.0291806	-0.017828	0.802478	0.819353	0.0168745	0.0307161	0.0333813	0.0026652	0.0084713	0.0092975	0.0008262
England	East of England	Brentwood	0.080273	0.0791989	-0.001074	0.010676	0.0099975	-0.0006785	0.638637	0.604786	-0.0338502	0.260448	0.295207	0.0347595	0.0099666	0.0108098	0.0008432
England	East of England	Broadland	0.0589484	0.0606244	0.001676	0.0495985	0.043714	-0.0058844	0.797629	0.813712	0.0160824	0.0840153	0.0715437	-0.0124716	0.0098088	0.0104064	0.0005976
England	East of England	Broxbourne	0.0726632	0.0715234	-0.0011398	0.0154331	0.0140107	-0.0014224	0.725356	0.710706	-0.0146498	0.171615	0.188161	0.0165457	0.0149328	0.0155991	0.0006662
England	East of England	Cambridge	0.15306	0.163283	0.0102226	0.283417	0.325562	0.0421458	0.463734	0.37707	-0.0866646	0.0927469	0.126119	0.0333719	0.0070421	0.0079664	0.0009243
England	East of England	Castle Point	0.0596565	0.0621449	0.0024885	0.0182886	0.0167242	-0.0015645	0.71114	0.719379	0.0082389	0.203584	0.190788	-0.0127952	0.0073313	0.0109636	0.0036323
England	East of England	Central Bedfordshire	0.0874336	0.081411	-0.0060227	0.0249405	0.0175345	-0.007406	0.798783	0.801321	0.0025381	0.0828208	0.0939858	0.011165	0.0060223	0.0057478	-0.0002746
England	East of England	Chelmsford	0.0958698	0.105384	0.0095145	0.0385779	0.0320111	-0.0065668	0.681986	0.665261	-0.0167243	0.177886	0.190747	0.0128617	0.0056813	0.0065962	0.0009149
England	East of England	Colchester	0.112143	0.128513	0.016369	0.0472931	0.0429593	-0.0043339	0.683897	0.671955	-0.0119421	0.145367	0.14842	0.0030528	0.0112994	0.0081535	-0.0031458
England	East of England	Dacorum	0.106207	0.1022	-0.0040064	0.0133917	0.0121452	-0.0012465	0.75815	0.739118	-0.0190318	0.114085	0.138076	0.0239911	0.0081661	0.0084597	0.0002936
England	East of England	East Cambridgeshire	0.0681619	0.0615352	-0.0066267	0.0415371	0.0318984	-0.0096387	0.828871	0.81997	-0.0089007	0.0554834	0.0802062	0.0247227	0.0059468	0.0063902	0.0004434
England	East of England	East Hertfordshire	0.0953565	0.0933929	-0.0019636	0.0170203	0.0141423	-0.002878	0.743379	0.707463	-0.0359161	0.135948	0.177473	0.0415249	0.0082962	0.0075289	-0.0007673
England	East of England	Epping Forest	0.0631767	0.0586036	-0.004573	0.0083354	0.0088771	0.0005417	0.668672	0.632908	-0.0357644	0.243605	0.281986	0.0383814	0.0162109	0.0176253	0.0014143
England	East of England	Fenland	0.0806082	0.0927281	0.0121199	0.074385	0.0507166	-0.0236684	0.798098	0.808614	0.0105165	0.0376035	0.0392612	0.0016577	0.0093055	0.0086799	-0.0006256
England	East of England	Forest Heath	0.115483	0.0991607	-0.016322	0.0505527	0.0395303	-0.0110224	0.796475	0.824282	0.0278072	0.0273247	0.0290218	0.0016971	0.0101646	0.0080048	-0.0021598
England	East of England	Great Yarmouth	0.127423	0.130838	0.0034154	0.0529834	0.0451241	-0.0078593	0.705132	0.720188	0.0150558	0.0821462	0.0727297	-0.0094165	0.0323155	0.0311201	-0.0011955
England	East of England	Harlow	0.106228	0.108762	0.002534	0.0316207	0.0269902	-0.0046304	0.724523	0.716749	-0.0077738	0.121474	0.132629	0.0111546	0.0161543	0.01487	-0.0012843
England	East of England	Hertsmere	0.0894742	0.0781644	-0.0113098	0.0120074	0.0113913	-0.0006161	0.686235	0.657915	-0.0283203	0.199453	0.239749	0.0402961	0.0128304	0.0127804	-5e-05
England	East of England	Huntingdonshire	0.0866983	0.0904931	0.0037948	0.0487568	0.0400846	-0.0086722	0.795679	0.793128	-0.0025516	0.0625488	0.0694885	0.0069397	0.0063168	0.0068061	0.0004893
England	East of England	Ipswich	0.148352	0.172632	0.0242795	0.0612423	0.0494623	-0.0117799	0.65168	0.66206	0.01038	0.131516	0.108012	-0.0235041	0.0072096	0.0078341	0.0006245
England	East of England	King's Lynn and West Norfolk	0.0961973	0.0903943	-0.005803	0.0606933	0.0530973	-0.0075959	0.795328	0.805089	0.0097609	0.0396711	0.0432815	0.0036103	0.0081099	0.0081375	2.76e-05
England	East of England	Luton	0.125324	0.13558	0.0102562	0.0187646	0.0138434	-0.0049212	0.702322	0.687103	-0.0152187	0.138507	0.143838	0.0053315	0.0150824	0.0196346	0.0045522
England	East of England	Maldon	0.0845434	0.0791199	-0.0054236	0.0269678	0.0207766	-0.0061912	0.779952	0.785334	0.0053815	0.0994559	0.107142	0.0076855	0.0090806	0.0076283	-0.0014523
England	East of England	Mid Suffolk	0.078902	0.08007	0.001168	0.0437029	0.0319599	-0.011743	0.81725	0.830836	0.0135865	0.0533638	0.0510775	-0.0022863	0.0067815	0.0060563	-0.0007252
England	East of England	North Hertfordshire	0.108724	0.101001	-0.0077226	0.0272422	0.0211381	-0.0061041	0.733709	0.71747	-0.016239	0.12176	0.154056	0.0322963	0.0085651	0.0063344	-0.0022306
England	East of England	North Norfolk	0.134837	0.119978	-0.0148589	0.0556699	0.0332366	-0.0224333	0.750709	0.794774	0.0440649	0.0441577	0.0390433	-0.0051144	0.0146266	0.0129683	-0.0016582
England	East of England	Norwich	0.243234	0.248298	0.0050644	0.0937637	0.0948701	0.0011063	0.551789	0.545825	-0.0059641	0.10036	0.0999182	-0.0004416	0.0108535	0.0110885	0.000235
England	East of England	Peterborough	0.0922918	0.0928913	0.0005995	0.0832485	0.0615881	-0.0216604	0.720056	0.727137	0.0070812	0.0950358	0.106413	0.0113776	0.0093679	0.01197	0.0026021
England	East of England	Rochford	0.0596742	0.0561727	-0.0035015	0.0146354	0.013522	-0.0011134	0.70703	0.711566	0.0045362	0.211081	0.210812	-0.000269	0.0075791	0.0079267	0.0003477
England	East of England	South Cambridgeshire	0.0648987	0.0625969	-0.0023018	0.0759131	0.0879341	0.012021	0.77527	0.752787	-0.0224836	0.0760758	0.0910939	0.0150181	0.0078419	0.0055882	-0.0022536
England	East of England	South Norfolk	0.0683035	0.06283	-0.0054735	0.0432755	0.0352223	-0.0080531	0.820463	0.827141	0.0066779	0.0586076	0.0658338	0.0072262	0.0093504	0.008973	-0.0003775
England	East of England	Southend-on-Sea	0.123972	0.143828	0.0198568	0.0296993	0.0305897	0.0008904	0.625575	0.585411	-0.0401643	0.210901	0.230128	0.0192277	0.0098533	0.0100427	0.0001895
England	East of England	St Albans	0.087716	0.0870928	-0.0006232	0.0157487	0.0190273	0.0032786	0.686899	0.640129	-0.0467702	0.202792	0.247371	0.044579	0.0068443	0.0063801	-0.0004642
England	East of England	St Edmundsbury	0.132528	0.139841	0.007313	0.0384479	0.0332239	-0.005224	0.785344	0.776319	-0.0090247	0.0333259	0.0409495	0.0076235	0.0103548	0.009667	-0.0006878
England	East of England	Stevenage	0.0918525	0.0952804	0.0034278	0.0311609	0.0262624	-0.0048985	0.752832	0.731997	-0.0208352	0.116466	0.138264	0.0217983	0.0076883	0.0081959	0.0005076
England	East of England	Suffolk Coastal	0.0899271	0.0913111	0.0013839	0.0604545	0.0525194	-0.007935	0.787461	0.795249	0.0077879	0.0538355	0.053243	-0.0005925	0.0083222	0.0076779	-0.0006443
England	East of England	Tendring	0.108026	0.112701	0.0046749	0.0502336	0.0346582	-0.0155754	0.743786	0.75702	0.0132349	0.0866369	0.0839778	-0.0026591	0.0113176	0.0116423	0.0003247
England	East of England	Three Rivers	0.0615853	0.0614868	-9.85e-05	0.0145795	0.0136869	-0.0008926	0.742209	0.71039	-0.0318191	0.171906	0.206526	0.0346197	0.0097197	0.0079103	-0.0018094
England	East of England	Thurrock	0.0670363	0.0585521	-0.0084841	0.0180215	0.0148986	-0.0031229	0.70273	0.696218	-0.0065119	0.200831	0.219963	0.0191322	0.0113812	0.0103679	-0.0010133
England	East of England	Uttlesford	0.103541	0.0908456	-0.0126955	0.0170982	0.0125415	-0.0045568	0.764858	0.766281	0.0014223	0.105182	0.122417	0.0172355	0.0093203	0.0079148	-0.0014055
England	East of England	Watford	0.144833	0.14438	-0.0004527	0.0245122	0.0244357	-7.65e-05	0.669385	0.607232	-0.0621528	0.152726	0.214602	0.0618755	0.0085441	0.0093505	0.0008064
England	East of England	Waveney	0.106241	0.11375	0.0075093	0.0927364	0.0675915	-0.0251449	0.721623	0.753792	0.0321683	0.056335	0.0422986	-0.0140364	0.0230646	0.0225683	-0.0004963
England	East of England	Welwyn Hatfield	0.109557	0.117232	0.0076753	0.0301668	0.0286004	-0.0015664	0.712155	0.675172	-0.0369826	0.138177	0.169934	0.0317565	0.0099446	0.0090617	-0.0008828
England	Greater London	Barking and Dagenham	0.075422	0.0627233	-0.0126987	0.0164748	0.0151043	-0.0013705	0.499661	0.426237	-0.0734237	0.397627	0.486739	0.0891127	0.0108161	0.0091964	-0.0016198
England	Greater London	Barnet	0.0672539	0.0638428	-0.0034112	0.0103963	0.0158266	0.0054303	0.497987	0.424926	-0.0730617	0.413782	0.485129	0.0713466	0.0105803	0.0102762	-0.0003041
England	Greater London	Bexley	0.0611597	0.0561816	-0.0049782	0.0108315	0.0125517	0.0017203	0.568219	0.53133	-0.0368895	0.347616	0.387089	0.0394731	0.0121737	0.012848	0.0006743
England	Greater London	Brent	0.0706144	0.073397	0.0027825	0.0179086	0.0274903	0.0095817	0.408096	0.315975	-0.0921215	0.495191	0.574973	0.0797814	0.0081892	0.0081652	-2.4e-05
England	Greater London	Bromley	0.0682508	0.064159	-0.0040918	0.0103323	0.0161323	0.0057999	0.513271	0.456972	-0.0562985	0.399002	0.452813	0.0538115	0.0091446	0.0099236	0.0007789
England	Greater London	Camden	0.178681	0.173676	-0.0050048	0.040994	0.0710253	0.0300313	0.195423	0.125782	-0.0696402	0.565466	0.614879	0.0494126	0.0194362	0.0146372	-0.004799
England	Greater London	City of London	0.531104	0.535371	0.0042667	0.0191809	0.0598965	0.0407156	0.0790565	0.0409169	-0.0381396	0.336962	0.34385	0.006888	0.0336962	0.0199655	-0.0137307
England	Greater London	Croydon	0.0886342	0.0780898	-0.0105443	0.0112807	0.0134273	0.0021466	0.487952	0.413128	-0.0748243	0.402046	0.486034	0.0839885	0.0100878	0.0093213	-0.0007665
England	Greater London	Ealing	0.0741158	0.0732878	-0.0008279	0.0240032	0.0317801	0.0077769	0.469602	0.37786	-0.0917422	0.424926	0.509493	0.084567	0.0073523	0.0075785	0.0002262
England	Greater London	Enfield	0.0704541	0.0660163	-0.0044378	0.0129062	0.0152265	0.0023203	0.544426	0.474121	-0.0703053	0.361528	0.433455	0.0719275	0.0106863	0.0111816	0.0004953
England	Greater London	Greenwich	0.0740431	0.0656581	-0.008385	0.0157143	0.0246392	0.0089249	0.411642	0.31649	-0.0951522	0.488391	0.580189	0.0917979	0.0102096	0.0130241	0.0028145
England	Greater London	Hackney	0.108061	0.123783	0.0157214	0.0683425	0.153806	0.0854639	0.255261	0.136325	-0.118936	0.555857	0.575652	0.019795	0.0124787	0.0104344	-0.0020443
England	Greater London	Hammersmith and Fulham	0.133037	0.1343	0.0012625	0.0520891	0.0797184	0.0276293	0.232696	0.154792	-0.0779047	0.570615	0.621135	0.0505203	0.0115621	0.0100548	-0.0015074
England	Greater London	Haringey	0.0647914	0.0643538	-0.0004376	0.0273734	0.0529271	0.0255537	0.309949	0.217942	-0.0920075	0.590956	0.657297	0.0663404	0.0069293	0.0074803	0.000551
England	Greater London	Harrow	0.0701515	0.0658535	-0.004298	0.0095806	0.0084938	-0.0010868	0.558318	0.474798	-0.0835198	0.352381	0.443341	0.0909597	0.0095692	0.0075141	-0.0020551
England	Greater London	Havering	0.066025	0.0632005	-0.0028245	0.0094086	0.0095793	0.0001707	0.56096	0.537378	-0.0235823	0.350869	0.37476	0.023891	0.0127371	0.0150822	0.002345
England	Greater London	Hillingdon	0.0738668	0.0697494	-0.0041174	0.018781	0.0158859	-0.0028951	0.664261	0.590779	-0.0734825	0.23499	0.316048	0.0810576	0.0081009	0.0075382	-0.0005627
England	Greater London	Hounslow	0.0870339	0.0757408	-0.0112931	0.0335394	0.0349133	0.0013739	0.544359	0.452037	-0.0923219	0.327464	0.429844	0.10238	0.007603	0.0074641	-0.0001389
England	Greater London	Islington	0.163711	0.166179	0.0024684	0.0515527	0.101083	0.0495303	0.19895	0.113667	-0.0852833	0.566834	0.605782	0.0389484	0.0189528	0.0132889	-0.0056639
England	Greater London	Kensington and Chelsea	0.14592	0.13469	-0.01123	0.0326172	0.0545285	0.0219114	0.23149	0.175811	-0.0556788	0.557141	0.600862	0.043721	0.0328316	0.034108	0.0012765
England	Greater London	Kingston upon Thames	0.10582	0.105386	-0.0004345	0.0342261	0.0449323	0.0107062	0.516122	0.440177	-0.0759448	0.334846	0.402073	0.0672275	0.008986	0.0074316	-0.0015544
England	Greater London	Lambeth	0.0765291	0.0780036	0.0014744	0.0447344	0.0847573	0.040023	0.236587	0.147112	-0.0894751	0.634265	0.682736	0.0484713	0.0078846	0.0073911	-0.0004935
England	Greater London	Lewisham	0.0691272	0.0660194	-0.0031078	0.0199793	0.0414391	0.0214598	0.348046	0.248723	-0.0993232	0.554505	0.635075	0.08057	0.008342	0.0087431	0.0004011
England	Greater London	Merton	0.0746475	0.0717146	-0.0029329	0.025554	0.035768	0.010214	0.401496	0.313966	-0.0875308	0.490383	0.571226	0.0808432	0.0079194	0.007326	-0.0005935
England	Greater London	Newham	0.0799934	0.0692822	-0.0107113	0.0150515	0.0174809	0.0024294	0.327531	0.227804	-0.0997272	0.56804	0.678337	0.110296	0.0093836	0.0070963	-0.0022873
England	Greater London	Redbridge	0.0629355	0.0592058	-0.0037297	0.0099421	0.0119453	0.0020033	0.484094	0.41919	-0.0649035	0.423989	0.495851	0.0718619	0.0190402	0.0138082	-0.005232
England	Greater London	Richmond upon Thames	0.0864643	0.0842549	-0.0022094	0.0438918	0.0685144	0.0246226	0.476615	0.388605	-0.0880101	0.383956	0.450602	0.0666462	0.0090724	0.0080232	-0.0010493
England	Greater London	Southwark	0.122541	0.129073	0.0065317	0.0398192	0.0774539	0.0376346	0.253126	0.146909	-0.106216	0.570123	0.633357	0.0632343	0.0143912	0.013207	-0.0011842
England	Greater London	Sutton	0.087587	0.0807966	-0.0067904	0.0232842	0.0226447	-0.0006394	0.59377	0.532506	-0.061264	0.285647	0.354519	0.0688717	0.0097118	0.009534	-0.0001778
England	Greater London	Tower Hamlets	0.170903	0.184959	0.0140563	0.0324461	0.0696497	0.0372036	0.206176	0.129155	-0.0770209	0.572077	0.60283	0.0307528	0.0183983	0.0134066	-0.0049918
England	Greater London	Waltham Forest	0.0759623	0.0670587	-0.0089036	0.0187626	0.0295758	0.0108131	0.393708	0.319201	-0.0745063	0.49955	0.572841	0.0732916	0.0120178	0.0113229	-0.0006949
England	Greater London	Wandsworth	0.083309	0.0771654	-0.0061436	0.0421645	0.079041	0.0368765	0.258332	0.177618	-0.0807145	0.608057	0.658488	0.0504304	0.0081369	0.0076881	-0.0004488
England	Greater London	Westminster	0.225838	0.208608	-0.0172298	0.0313702	0.0532547	0.0218845	0.176482	0.122319	-0.0541632	0.537214	0.589437	0.0522227	0.0290953	0.0263811	-0.0027142
England	North East	County Durham	0.113467	0.103667	-0.0098001	0.0100887	0.01062	0.0005313	0.774501	0.796406	0.0219048	0.0886929	0.0768529	-0.01184	0.0132498	0.0124539	-0.000796
England	North East	Darlington	0.128992	0.140314	0.0113214	0.0240735	0.0256887	0.0016152	0.706552	0.725017	0.0184644	0.123513	0.0946025	-0.0289104	0.0168692	0.0143785	-0.0024907
England	North East	Gateshead	0.0951263	0.0931775	-0.0019489	0.0109971	0.0153868	0.0043897	0.638214	0.659813	0.0215982	0.244529	0.221096	-0.0234332	0.0111335	0.0105278	-0.0006057
England	North East	Hartlepool	0.124679	0.12212	-0.0025592	0.0296885	0.0198787	-0.0098099	0.718925	0.742118	0.0231931	0.0965432	0.0867485	-0.0097947	0.0301638	0.0291345	-0.0010293
England	North East	Hartlepool	0.124679	0.12212	-0.0025592	0.0296885	0.0198787	-0.0098099	0.718925	0.742118	0.0231931	0.0965432	0.0867485	-0.0097947	0.0301638	0.0291345	-0.0010293
England	North East	Hartlepool	0.124679	0.12212	-0.0025592	0.0296885	0.0198787	-0.0098099	0.718925	0.742118	0.0231931	0.0965432	0.0867485	-0.0097947	0.0301638	0.0291345	-0.0010293
England	North East	Hartlepool	0.124679	0.12212	-0.0025592	0.0296885	0.0198787	-0.0098099	0.718925	0.742118	0.0231931	0.0965432	0.0867485	-0.0097947	0.0301638	0.0291345	-0.0010293
England	North East	Hartlepool	0.124679	0.12212	-0.0025592	0.0296885	0.0198787	-0.0098099	0.718925	0.742118	0.0231931	0.0965432	0.0867485	-0.0097947	0.0301638	0.0291345	-0.0010293
England	North East	Hartlepool	0.124679	0.12212	-0.0025592	0.0296885	0.0198787	-0.0098099	0.718925	0.742118	0.0231931	0.0965432	0.0867485	-0.0097947	0.0301638	0.0291345	-0.0010293
England	North East	Hartlepool	0.124679	0.12212	-0.0025592	0.0296885	0.0198787	-0.0098099	0.718925	0.742118	0.0231931	0.0965432	0.0867485	-0.0097947	0.0301638	0.0291345	-0.0010293
England	North East	Hartlepool	0.124679	0.12212	-0.0025592	0.0296885	0.0198787	-0.0098099	0.718925	0.742118	0.0231931	0.0965432	0.0867485	-0.0097947	0.0301638	0.0291345	-0.0010293
England	North East	Hartlepool	0.124679	0.12212	-0.0025592	0.0296885	0.0198787	-0.0098099	0.718925	0.742118	0.0231931	0.0965432	0.0867485	-0.0097947	0.0301638	0.0291345	-0.0010293
England	North East	Hartlepool	0.124679	0.12212	-0.0025592	0.0296885	0.0198787	-0.0098099	0.718925	0.742118	0.0231931	0.0965432	0.0867485	-0.0097947	0.0301638	0.0291345	-0.0010293
England	North East	Hartlepool	0.124679	0.12212	-0.0025592	0.0296885	0.0198787	-0.0098099	0.718925	0.742118	0.0231931	0.0965432	0.0867485	-0.0097947	0.0301638	0.0291345	-0.0010293
England	North East	Hartlepool	0.124679	0.12212	-0.0025592	0.0296885	0.0198787	-0.0098099	0.718925	0.742118	0.0231931	0.0965432	0.0867485	-0.0097947	0.0301638	0.0291345	-0.0010293
England	North East	Hartlepool	0.124679	0.12212	-0.0025592	0.0296885	0.0198787	-0.0098099	0.718925	0.742118	0.0231931	0.0965432	0.0867485	-0.0097947	0.0301638	0.0291345	-0.0010293
England	North East	Hartlepool	0.124679	0.12212	-0.0025592	0.0296885	0.0198787	-0.0098099	0.718925	0.742118	0.0231931	0.0965432	0.0867485	-0.0097947	0.0301638	0.0291345	-0.0010293
England	North East	Hartlepool	0.124679	0.12212	-0.0025592	0.0296885	0.0198787	-0.0098099	0.718925	0.742118	0.0231931	0.0965432	0.0867485	-0.0097947	0.0301638	0.0291345	-0.0010293
England	North East	Hartlepool	0.124679	0.12212	-0.0025592	0.0296885	0.0198787	-0.0098099	0.718925	0.742118	0.0231931	0.0965432	0.0867485	-0.0097947	0.0301638	0.0291345	-0.0010293
England	North East	Hartlepool	0.124679	0.12212	-0.0025592	0.0296885	0.0198787	-0.0098099	0.718925	0.742118	0.0231931	0.0965432	0.0867485	-0.0097947	0.0301638	0.0291345	-0.0010293
England	North East	Hartlepool	0.124679	0.12212	-0.0025592	0.0296885	0.0198787	-0.0098099	0.718925	0.742118	0.0231931	0.0965432	0.0867485	-0.0097947	0.0301638	0.0291345	-0.0010293
England	North East	Hartlepool	0.124679	0.12212	-0.0025592	0.0296885	0.0198787	-0.0098099	0.718925	0.742118	0.0231931	0.0965432	0.0867485	-0.0097947	0.0301638	0.0291345	-0.0010293
England	North East	Hartlepool	0.124679	0.12212	-0.0025592	0.0296885	0.0198787	-0.0098099	0.718925	0.742118	0.0231931	0.0965432	0.0867485	-0.0097947	0.0301638	0.0291345	-0.0010293
England	North East	Hartlepool	0.124679	0.12212	-0.0025592	0.0296885	0.0198787	-0.0098099	0.718925	0.742118	0.0231931	0.0965432	0.0867485	-0.0097947	0.0301638	0.0291345	-0.0010293
England	North East	Hartlepool	0.124679	0.12212	-0.0025592	0.0296885	0.0198787	-0.0098099	0.718925	0.742118	0.0231931	0.0965432	0.0867485	-0.0097947	0.0301638	0.0291345	-0.0010293
England	North East	Hartlepool	0.124679	0.12212	-0.0025592	0.0296885	0.0198787	-0.0098099	0.718925	0.742118	0.0231931	0.0965432	0.0867485	-0.0097947	0.0301638	0.0291345	-0.0010293
England	North East	Hartlepool	0.124679	0.12212	-0.0025592	0.0296885	0.0198787	-0.0098099	0.718925	0.742118	0.0231931	0.0965432	0.0867485	-0.0097947	0.0301638	0.0291345	-0.0010293
England	North East	Hartlepool	0.124679	0.12212	-0.0025592	0.0296885	0.0198787	-0.0098099	0.718925	0.742118	0.0231931	0.0965432	0.0867485	-0.0097947	0.0301638	0.0291345	-0.0010293
England	North East	Hartlepool	0.124679	0.12212	-0.0025592	0.0296885	0.0198787	-0.0098099	0.718925	0.742118	0.0231931	0.0965432	0.0867485	-0.0097947	0.0301638	0.0291345	-0.0010293
England	North East	Hartlepool	0.124679	0.12212	-0.0025592	0.0296885	0.0198787	-0.0098099	0.718925	0.742118	0.0231931	0.0965432	0.0867485	-0.0097947	0.0301638	0.0291345	-0.0010293
England	North East	Hartlepool	0.124679	0.12212	-0.0025592	0.0296885	0.0198787	-0.0098099	0.718925	0.742118	0.0231931	0.0965432	0.0867485	-0.0097947	0.0301638	0.0291345	-0.0010293
England	North East	Middlesbrough	0.125504	0.132517	0.007013	0.027112	0.0269469	-0.000165	0.700902	0.702269	0.0013672	0.128148	0.109672	-0.018476	0.0183347	0.0285955	0.0102608
England	North East	Newcastle upon Tyne	0.119003	0.138063	0.0190595	0.0188435	0.0290288	0.0101852	0.574754	0.551953	-0.0228012	0.27205	0.265229	-0.0068215	0.0153481	0.0157262	0.0003781
England	North East	North Tyneside	0.0913141	0.0848915	-0.0064226	0.0217856	0.0262585	0.0044729	0.652821	0.662352	0.0095313	0.212461	0.208025	-0.0044357	0.0216182	0.0184723	-0.0031459
England	North East	Northumberland	0.127833	0.113229	-0.0146034	0.0179488	0.0160675	-0.0018813	0.7566	0.779493	0.0228928	0.0839367	0.0783408	-0.0055959	0.0136819	0.0128696	-0.0008123
England	North East	Redcar and Cleveland	0.107237	0.102123	-0.0051139	0.0208759	0.0167128	-0.0041631	0.756415	0.774271	0.0178565	0.0996964	0.086622	-0.0130743	0.015776	0.0202708	0.0044948
England	North East	South Tyneside	0.100489	0.0945581	-0.0059313	0.0207215	0.0229488	0.0022272	0.626487	0.643707	0.0172203	0.226342	0.213918	-0.0124234	0.0259608	0.024868	-0.0010928
England	North East	Stockton-on-Tees	0.0894535	0.0879319	-0.0015216	0.0223421	0.020916	-0.0014261	0.78264	0.795294	0.0126541	0.0911994	0.0772686	-0.0139308	0.0143648	0.0185893	0.0042245
England	North East	Sunderland	0.104752	0.0994851	-0.0052673	0.0142347	0.0139094	-0.0003254	0.679634	0.706958	0.027324	0.186088	0.165429	-0.0206596	0.0152902	0.0142185	-0.0010717
England	North West	Allerdale	0.150398	0.137213	-0.0131852	0.0183126	0.0173239	-0.0009887	0.772237	0.784842	0.0126054	0.0490244	0.0530499	0.0040254	0.0100283	0.0075714	-0.002457
England	North West	Barrow-in-Furness	0.172765	0.181363	0.008598	0.0634761	0.0553003	-0.0081758	0.653354	0.668301	0.0149467	0.0933363	0.0731624	-0.0201739	0.0170683	0.0218733	0.004805
England	North West	Blackburn with Darwen	0.143513	0.134174	-0.0093398	0.0127012	0.0106131	-0.0020881	0.731812	0.75438	0.022568	0.0896805	0.0761359	-0.0135446	0.0222931	0.0246976	0.0024045
England	North West	Blackpool	0.15637	0.15781	0.0014402	0.0355687	0.0346608	-0.0009079	0.665296	0.686834	0.0215385	0.120669	0.10351	-0.0171598	0.022096	0.0171849	-0.0049111
England	North West	Bolton	0.109998	0.100925	-0.0090731	0.0134804	0.0110948	-0.0023856	0.750413	0.756216	0.0058035	0.114517	0.113509	-0.0010084	0.0115913	0.018255	0.0066637
England	North West	Burnley	0.146317	0.124186	-0.0221309	0.0121813	0.0113052	-0.0008761	0.733513	0.753826	0.0203127	0.0974221	0.0972079	-0.0002141	0.0105666	0.0134749	0.0029084
England	North West	Bury	0.0887826	0.0882485	-0.000534	0.013602	0.0146081	0.0010061	0.753543	0.754686	0.001143	0.131093	0.129861	-0.0012317	0.0129796	0.0125962	-0.0003834
England	North West	Carlisle	0.167306	0.170573	0.0032664	0.0299024	0.0286431	-0.0012592	0.69337	0.709255	0.0158843	0.0993745	0.0831294	-0.0162451	0.0100464	0.0084	-0.0016464
England	North West	Cheshire East	0.101298	0.103215	0.0019164	0.0382572	0.0295217	-0.0087354	0.806777	0.80545	-0.0013275	0.0447384	0.0538334	0.009095	0.0089291	0.0079807	-0.0009484
England	North West	Cheshire West and Chester	0.0957874	0.102752	0.0069648	0.032912	0.0292874	-0.0036245	0.797125	0.795065	-0.00206	0.0618656	0.0618876	2.2e-05	0.0123097	0.0110074	-0.0013023
England	North West	Chorley	0.10134	0.0882273	-0.0131132	0.0193894	0.0158006	-0.0035888	0.813996	0.829198	0.0152013	0.0568233	0.0601349	0.0033116	0.0084506	0.0066396	-0.001811
England	North West	Copeland	0.111515	0.0981562	-0.0133589	0.0170553	0.0184376	0.0013824	0.773446	0.804888	0.0314416	0.086963	0.0688494	-0.0181136	0.0110203	0.0096689	-0.0013514
England	North West	Eden	0.179031	0.1658	-0.0132307	0.0165807	0.0150812	-0.0014995	0.756249	0.772575	0.0163263	0.0340129	0.0372158	0.0032029	0.0141261	0.0093271	-0.004799
England	North West	Fylde	0.123477	0.109093	-0.0143835	0.0380723	0.0315415	-0.0065308	0.769604	0.790679	0.0210751	0.0555594	0.0586006	0.0030412	0.0132874	0.0100854	-0.0032021
England	North West	Halton	0.104122	0.0969569	-0.0071652	0.0216366	0.0220823	0.0004457	0.772805	0.778861	0.0060555	0.0899727	0.0912174	0.0012447	0.0114634	0.0108827	-0.0005806
England	North West	Hyndburn	0.131705	0.113281	-0.0184243	0.0135968	0.0119163	-0.0016805	0.766179	0.781534	0.0153551	0.078407	0.0779563	-0.0004506	0.010112	0.0153123	0.0052003
England	North West	Knowsley	0.0980591	0.0956302	-0.0024289	0.017521	0.0165035	-0.0010175	0.674071	0.682213	0.0081421	0.185041	0.179151	-0.00589	0.0253081	0.0265024	0.0011944
England	North West	Lancaster	0.158825	0.155143	-0.0036817	0.0425937	0.0443701	0.0017764	0.706124	0.699075	-0.007049	0.0770054	0.0892771	0.0122717	0.0154526	0.0121351	-0.0033175
England	North West	Liverpool	0.112206	0.130143	0.017937	0.018385	0.0214982	0.0031132	0.59043	0.563276	-0.0271541	0.260642	0.264826	0.0041837	0.0183371	0.0202573	0.0019202
England	North West	Manchester	0.121379	0.147978	0.0265991	0.0346195	0.0424505	0.007831	0.561474	0.516746	-0.0447279	0.265233	0.278008	0.012775	0.0172947	0.0148175	-0.0024773
England	North West	Oldham	0.118261	0.108257	-0.0100042	0.0116917	0.0111215	-0.0005701	0.71636	0.73463	0.0182701	0.139154	0.129427	-0.0097268	0.0145327	0.0165637	0.002031
England	North West	Pendle	0.154337	0.139576	-0.0147601	0.0174521	0.013885	-0.0035671	0.74098	0.765184	0.024204	0.0749794	0.0665195	-0.0084599	0.0122517	0.0148349	0.0025832
England	North West	Preston	0.139403	0.140436	0.0010334	0.0280995	0.0244702	-0.0036293	0.692749	0.688052	-0.0046976	0.129377	0.136276	0.0068989	0.0103717	0.0107662	0.0003945
England	North West	Ribble Valley	0.121155	0.106863	-0.014292	0.0227955	0.0153652	-0.0074303	0.815417	0.83457	0.0191522	0.0328447	0.0373737	0.004529	0.007787	0.0058282	-0.0019588
England	North West	Rochdale	0.116328	0.0976383	-0.0186898	0.0130266	0.010866	-0.0021605	0.733892	0.750765	0.016874	0.114843	0.11793	0.0030863	0.0219106	0.0228007	0.0008901
England	North West	Rossendale	0.104902	0.0840087	-0.0208931	0.0077107	0.0079684	0.0002577	0.798421	0.829156	0.030735	0.0811089	0.0696384	-0.0114705	0.0078575	0.0092284	0.0013708
England	North West	Salford	0.121648	0.140141	0.018493	0.024524	0.025135	0.000611	0.682976	0.656779	-0.0261968	0.150877	0.161236	0.0103581	0.0199746	0.0167093	-0.0032652
England	North West	Sefton	0.103144	0.103504	0.0003606	0.0312703	0.0283805	-0.0028898	0.690968	0.688174	-0.0027945	0.152485	0.159141	0.0066567	0.0221328	0.0207998	-0.001333
England	North West	South Lakeland	0.189271	0.184333	-0.0049376	0.036575	0.0318729	-0.0047021	0.726441	0.73459	0.0081481	0.0347025	0.0390845	0.004382	0.0130104	0.0101199	-0.0028905
England	North West	South Ribble	0.0787041	0.0751603	-0.0035438	0.0425748	0.0310004	-0.0115744	0.797409	0.818482	0.0210732	0.0737851	0.0691215	-0.0046636	0.0075269	0.0062355	-0.0012914
England	North West	St. Helens	0.0927279	0.0850967	-0.0076312	0.0169022	0.0148895	-0.0020127	0.771893	0.788445	0.0165521	0.108224	0.0991354	-0.0090887	0.0102527	0.0124331	0.0021804
England	North West	Stockport	0.0882758	0.0858924	-0.0023834	0.0204309	0.0222747	0.0018439	0.75076	0.738873	-0.0118868	0.132837	0.145411	0.0125739	0.0076968	0.0075494	-0.0001475
England	North West	Tameside	0.113483	0.101044	-0.012439	0.0169774	0.0148735	-0.0021039	0.700453	0.717414	0.0169617	0.158808	0.156913	-0.0018957	0.0102788	0.0097557	-0.000523
England	North West	Trafford	0.0842189	0.0835656	-0.0006533	0.0330071	0.0339938	0.0009867	0.730387	0.726721	-0.0036658	0.141573	0.145183	0.0036106	0.0108146	0.0105363	-0.0002783
England	North West	Warrington	0.0787978	0.0768715	-0.0019263	0.0350584	0.028146	-0.0069124	0.80497	0.808535	0.0035651	0.0721467	0.0782443	0.0060975	0.0090273	0.0082033	-0.000824
England	North West	West Lancashire	0.102817	0.0992525	-0.0035644	0.0231831	0.0186221	-0.0045609	0.795681	0.793998	-0.0016826	0.0568133	0.0698986	0.0130853	0.0215061	0.0182287	-0.0032774
England	North West	Wigan	0.103837	0.0955634	-0.0082738	0.0189676	0.0169045	-0.0020631	0.779824	0.792814	0.0129901	0.0882056	0.0853239	-0.0028817	0.0091661	0.0093946	0.0002285
England	North West	Wirral	0.0894366	0.0872784	-0.0021583	0.019605	0.0176988	-0.0019062	0.725419	0.727186	0.0017672	0.149317	0.15209	0.0027735	0.0162225	0.0157462	-0.0004763
England	North West	Wyre	0.0950054	0.0883388	-0.0066666	0.0380515	0.0310934	-0.0069581	0.788471	0.806634	0.0181625	0.0633205	0.0599026	-0.0034179	0.0151515	0.0140317	-0.0011199
England	South East	Adur	0.0917301	0.0864842	-0.0052459	0.0438604	0.0414697	-0.0023906	0.732585	0.719584	-0.0130017	0.124494	0.144001	0.0195068	0.0073303	0.0084617	0.0011313
England	South East	Arun	0.107377	0.0951546	-0.012222	0.0565354	0.0412887	-0.0152467	0.759974	0.774954	0.0149804	0.0637086	0.0792416	0.015533	0.0124053	0.0093606	-0.0030447
England	South East	Ashford	0.103428	0.105552	0.0021236	0.030777	0.0285583	-0.0022187	0.762966	0.756027	-0.0069391	0.0941537	0.102598	0.0084446	0.0086748	0.0072643	-0.0014105
England	South East	Aylesbury Vale	0.110526	0.0997222	-0.0108035	0.0232006	0.0187795	-0.0044211	0.784961	0.781034	-0.0039271	0.0703843	0.088073	0.0176887	0.0109287	0.0123917	0.001463
England	South East	Basingstoke and Deane	0.0957735	0.0999035	0.00413	0.0264806	0.0234809	-0.0029997	0.783815	0.764577	-0.0192384	0.0857849	0.105244	0.0194592	0.0081458	0.0067948	-0.001351
England	South East	Bracknell Forest	0.096034	0.0833911	-0.0126429	0.0306612	0.0246835	-0.0059778	0.795598	0.806765	0.0111669	0.0685617	0.07582	0.0072584	0.0091452	0.0093407	0.0001955
England	South East	Brighton and Hove	0.188995	0.222657	0.0336617	0.0296963	0.0541739	0.0244777	0.538217	0.44597	-0.0922476	0.231637	0.267172	0.0355351	0.0114548	0.010028	-0.0014269
England	South East	Canterbury	0.161321	0.165932	0.0046117	0.0339663	0.030193	-0.0037733	0.709787	0.682843	-0.0269433	0.0835719	0.114101	0.0305291	0.0113546	0.0069304	-0.0044242
England	South East	Cherwell	0.117105	0.122582	0.0054773	0.0433927	0.038545	-0.0048477	0.756749	0.743124	-0.0136245	0.0742007	0.0870864	0.0128858	0.0085525	0.0086616	0.0001091
England	South East	Chichester	0.134589	0.13478	0.0001913	0.0493991	0.0488674	-0.0005316	0.742768	0.72974	-0.0130283	0.0626219	0.0777231	0.0151012	0.0106216	0.0088891	-0.0017326
England	South East	Chiltern	0.0802736	0.0734374	-0.0068362	0.0120785	0.0105063	-0.0015721	0.763882	0.730471	-0.0334111	0.135936	0.175881	0.0399448	0.0078296	0.0097043	0.0018747
England	South East	Crawley	0.0844127	0.0886324	0.0042196	0.0315345	0.0266904	-0.004844	0.736822	0.676035	-0.0607875	0.134382	0.198997	0.0646143	0.0128481	0.0096457	-0.0032024
England	South East	Dartford	0.0820203	0.072942	-0.0090783	0.0121105	0.0114376	-0.000673	0.692545	0.659787	-0.0327584	0.202616	0.245711	0.043095	0.0107083	0.0101229	-0.0005854
England	South East	Dover	0.135668	0.124964	-0.0107042	0.0295818	0.023015	-0.0065668	0.750231	0.759717	0.0094864	0.0664254	0.0803086	0.0138832	0.0180939	0.0119953	-0.0060986
England	South East	East Hampshire	0.103404	0.0943476	-0.0090567	0.0232711	0.0192636	-0.0040075	0.796049	0.80302	0.0069714	0.0680659	0.0758481	0.0077821	0.0092098	0.0075205	-0.0016893
England	South East	Eastbourne	0.149468	0.155534	0.0060663	0.037814	0.0327824	-0.0050316	0.685032	0.67313	-0.0119028	0.114217	0.12664	0.012423	0.0134688	0.011914	-0.0015548
England	South East	Eastleigh	0.0758975	0.0767558	0.0008583	0.0304602	0.0275296	-0.0029306	0.815378	0.814154	-0.001224	0.0720674	0.0745474	0.00248	0.0061968	0.007013	0.0008162
England	South East	Elmbridge	0.0641018	0.0620935	-0.0020083	0.0316047	0.0363327	0.004728	0.686495	0.62011	-0.0663845	0.209107	0.272779	0.0636719	0.0086918	0.0086847	-7.11e-06
England	South East	Epsom and Ewell	0.0883085	0.0834913	-0.0048172	0.0269472	0.0279391	0.0009919	0.657917	0.597179	-0.0607371	0.216474	0.280783	0.0643097	0.0103541	0.0106068	0.0002527
England	South East	Fareham	0.0732885	0.0722746	-0.0010139	0.0424397	0.0404114	-0.0020283	0.80889	0.813835	0.0049446	0.0622208	0.0620089	-0.0002119	0.0131605	0.01147	-0.0016906
England	South East	Gosport	0.126478	0.103935	-0.0225427	0.114423	0.115199	0.0007757	0.655149	0.692299	0.0371507	0.0844434	0.0700105	-0.0144329	0.0195069	0.018556	-0.0009508
England	South East	Gravesham	0.0872583	0.0820402	-0.0052181	0.0140059	0.0102378	-0.0037681	0.712147	0.706753	-0.0053935	0.177962	0.191947	0.0139852	0.0086267	0.0090212	0.0003945
England	South East	Guildford	0.124829	0.124895	6.54e-05	0.0281782	0.029053	0.0008748	0.706301	0.67114	-0.0351613	0.132186	0.168144	0.0359581	0.008505	0.006768	-0.001737
England	South East	Hart	0.0788308	0.0670056	-0.0118252	0.0297215	0.0227345	-0.006987	0.805408	0.808835	0.0034267	0.0762474	0.0950937	0.0188463	0.0097923	0.0063314	-0.0034609
England	South East	Hastings	0.157655	0.166653	0.0089983	0.016441	0.0157371	-0.0007039	0.703291	0.671986	-0.031305	0.107869	0.130441	0.022572	0.0147444	0.015183	0.0004386
England	South East	Havant	0.0815338	0.0794886	-0.0020452	0.0409106	0.0322401	-0.0086704	0.780278	0.79437	0.0140923	0.0844076	0.0818113	-0.0025963	0.0128705	0.01209	-0.0007805
England	South East	Horsham	0.101588	0.100793	-0.0007952	0.0224867	0.0190838	-0.0034029	0.783147	0.773141	-0.0100062	0.0864858	0.101538	0.0150519	0.0062926	0.0054449	-0.0008477
England	South East	Isle of Wight	0.186564	0.181776	-0.0047878	0.0340627	0.0340854	2.28e-05	0.694669	0.692634	-0.002035	0.0587981	0.0654733	0.0066752	0.0259065	0.0260313	0.0001248
England	South East	Lewes	0.122357	0.115303	-0.0070538	0.0187334	0.0198877	0.0011544	0.716339	0.677721	-0.0386178	0.132094	0.178733	0.0466399	0.0104775	0.0083549	-0.0021226
England	South East	Maidstone	0.113607	0.117147	0.00354	0.0138166	0.0132638	-0.0005528	0.748243	0.745832	-0.0024106	0.116793	0.11703	0.0002375	0.0075407	0.0067266	-0.0008142
England	South East	Medway	0.103263	0.0997093	-0.0035535	0.0146805	0.0121702	-0.0025104	0.727412	0.734054	0.006642	0.14608	0.146085	5.45e-06	0.0085652	0.0079816	-0.0005836
England	South East	Mid Sussex	0.108436	0.11281	0.0043736	0.0167756	0.0154006	-0.001375	0.727716	0.698193	-0.0295232	0.138287	0.165249	0.0269622	0.0087856	0.008348	-0.0004376
England	South East	Milton Keynes	0.0749145	0.0789919	0.0040773	0.0330312	0.0311645	-0.0018667	0.786354	0.763295	-0.02306	0.0930235	0.108901	0.0158779	0.0126763	0.0176477	0.0049714
England	South East	Mole Valley	0.0972381	0.0972872	4.92e-05	0.0189975	0.0215724	0.0025749	0.73801	0.704557	-0.0334526	0.137074	0.169167	0.0320926	0.0086804	0.0074164	-0.001264
England	South East	New Forest	0.0786617	0.0792732	0.0006115	0.0481116	0.0427912	-0.0053204	0.813281	0.818768	0.0054874	0.0482577	0.0490024	0.0007447	0.0116882	0.010165	-0.0015232
England	South East	Oxford	0.160382	0.187836	0.0274537	0.162218	0.190564	0.0283464	0.46899	0.404846	-0.0641439	0.200015	0.207302	0.0072871	0.0083953	0.009452	0.0010567
England	South East	Portsmouth	0.158895	0.174004	0.0151094	0.0759107	0.078317	0.0024064	0.624994	0.610613	-0.0143811	0.118808	0.118317	-0.000491	0.021393	0.0187494	-0.0026436
England	South East	Reading	0.165904	0.179847	0.0139432	0.0444327	0.0445691	0.0001363	0.580325	0.544969	-0.0353566	0.202427	0.222859	0.020432	0.0069114	0.0077565	0.0008451
England	South East	Reigate and Banstead	0.0932481	0.0926907	-0.0005574	0.0177244	0.0188293	0.0011049	0.722248	0.675551	-0.0466975	0.155396	0.203491	0.0480945	0.0113831	0.0094386	-0.0019445
England	South East	Rother	0.123451	0.107842	-0.0156093	0.0165788	0.0150657	-0.0015132	0.760253	0.765935	0.0056821	0.0914104	0.102723	0.011313	0.0083069	0.0084342	0.0001273
England	South East	Runnymede	0.0908653	0.095513	0.0046477	0.0366292	0.0323702	-0.004259	0.773941	0.746195	-0.0277452	0.0907521	0.118242	0.0274901	0.0078127	0.0076792	-0.0001336
England	South East	Rushmoor	0.117598	0.102666	-0.0149323	0.0444328	0.0303684	-0.0140644	0.750875	0.741243	-0.0096315	0.0777792	0.116125	0.0383453	0.0093151	0.009598	0.0002828
England	South East	Sevenoaks	0.0820928	0.0752621	-0.0068307	0.0104379	0.0092598	-0.0011781	0.690378	0.659317	-0.0310611	0.208281	0.247109	0.038828	0.0088104	0.0090522	0.0002418
England	South East	Shepway	0.138505	0.132829	-0.0056754	0.023288	0.0201554	-0.0031326	0.752738	0.736767	-0.0159709	0.0726553	0.0981408	0.0254855	0.0128137	0.0121072	-0.0007065
England	South East	Slough	0.111485	0.0990263	-0.0124583	0.0316628	0.0250991	-0.0065636	0.740602	0.70089	-0.039712	0.103412	0.162782	0.0593697	0.0128387	0.012203	-0.0006358
England	South East	South Bucks	0.0675144	0.0565106	-0.0110038	0.017566	0.0152809	-0.002285	0.80708	0.784698	-0.0223824	0.0980257	0.135114	0.037088	0.009814	0.0083973	-0.0014167
England	South East	South Oxfordshire	0.100092	0.110181	0.0100893	0.042525	0.0418189	-0.000706	0.769716	0.748817	-0.020899	0.0812428	0.0934905	0.0122477	0.0064246	0.0056926	-0.000732
England	South East	Southampton	0.142468	0.170179	0.0277113	0.0460896	0.0489932	0.0029036	0.657262	0.640742	-0.0165201	0.144911	0.128644	-0.0162663	0.0092703	0.0114416	0.0021714
England	South East	Spelthorne	0.0723868	0.0613736	-0.0110132	0.0338178	0.0288491	-0.0049686	0.769378	0.748085	-0.0212928	0.117314	0.155316	0.0380018	0.0071036	0.0063765	-0.0007271
England	South East	Surrey Heath	0.0764108	0.0688958	-0.007515	0.0218204	0.0196475	-0.0021729	0.821068	0.812234	-0.0088332	0.0741735	0.090254	0.0160805	0.0065277	0.0089684	0.0024407
England	South East	Swale	0.118027	0.112665	-0.0053618	0.0305784	0.0239603	-0.0066181	0.737595	0.756704	0.0191089	0.104535	0.0980357	-0.0064997	0.0092644	0.008635	-0.0006294
England	South East	Tandridge	0.0737124	0.0608362	-0.0128762	0.0089234	0.0091297	0.0002063	0.724683	0.682622	-0.0420609	0.183089	0.239562	0.0564728	0.0095919	0.0078498	-0.0017421
England	South East	Test Valley	0.100654	0.102082	0.0014282	0.0325364	0.0319812	-0.0005551	0.7992	0.792815	-0.006385	0.0584171	0.0625192	0.0041021	0.0091929	0.0106027	0.0014097
England	South East	Thanet	0.140269	0.129162	-0.0111067	0.0352347	0.0276341	-0.0076007	0.71343	0.717147	0.0037162	0.0915834	0.113945	0.0223614	0.019483	0.0121127	-0.0073703
England	South East	Tonbridge and Malling	0.0915087	0.0873047	-0.004204	0.0192022	0.0155834	-0.0036188	0.743001	0.730984	-0.0120172	0.139776	0.159593	0.0198168	0.0065124	0.0065356	2.32e-05
England	South East	Tunbridge Wells	0.144575	0.156327	0.011752	0.0135567	0.0130766	-0.0004801	0.66379	0.629225	-0.0345643	0.169137	0.1937	0.0245635	0.0089416	0.0076705	-0.0012712
England	South East	Vale of White Horse	0.0929742	0.0931705	0.0001963	0.0752417	0.0704903	-0.0047515	0.747191	0.738578	-0.0086126	0.0791615	0.0921	0.0129385	0.0054317	0.005661	0.0002293
England	South East	Waverley	0.09658	0.0901127	-0.0064673	0.0197458	0.0177244	-0.0020214	0.753482	0.732296	-0.0211859	0.121799	0.152924	0.0311247	0.008393	0.0069427	-0.0014502
England	South East	Wealden	0.0864206	0.078665	-0.0077556	0.0131338	0.011543	-0.0015908	0.798591	0.796634	-0.0019577	0.0924036	0.105616	0.0132119	0.0094506	0.0075428	-0.0019078
England	South East	West Berkshire	0.0971894	0.0935433	-0.0036461	0.0300025	0.0291039	-0.0008985	0.771014	0.775	0.0039863	0.0945541	0.0962059	0.0016518	0.00724	0.0061465	-0.0010935
England	South East	West Oxfordshire	0.096494	0.102993	0.0064989	0.0550531	0.0456855	-0.0093676	0.771011	0.774823	0.0038111	0.0709712	0.0706778	-0.0002934	0.0064702	0.0058212	-0.000649
England	South East	Winchester	0.14891	0.138557	-0.0103524	0.0215682	0.0227282	0.00116	0.735108	0.729924	-0.0051835	0.0842693	0.10012	0.0158504	0.0101447	0.0086702	-0.0014745
England	South East	Windsor and Maidenhead	0.103514	0.0971341	-0.0063804	0.031634	0.0266665	-0.0049676	0.758654	0.742835	-0.0158185	0.0952831	0.122175	0.0268917	0.0109146	0.0111894	0.0002748
England	South East	Woking	0.0901034	0.09185	0.0017466	0.0293753	0.0294397	6.43e-05	0.715109	0.667204	-0.0479057	0.156526	0.20365	0.0471247	0.0088865	0.0078565	-0.00103
England	South East	Wokingham	0.0671744	0.0630672	-0.0041072	0.0296487	0.0275803	-0.0020684	0.787254	0.784372	-0.0028816	0.109864	0.118883	0.009019	0.0060592	0.0060973	3.81e-05
England	South East	Worthing	0.138304	0.151531	0.0132261	0.0578891	0.0561512	-0.001738	0.70996	0.679285	-0.0306746	0.0816792	0.105148	0.0234686	0.0121676	0.0078855	-0.0042821
England	South East	Wycombe	0.0967901	0.0955688	-0.0012213	0.0164193	0.0145203	-0.0018989	0.793766	0.774258	-0.0195089	0.0870947	0.107435	0.0203398	0.0059296	0.0082188	0.0022893
England	South West	Bath and North East Somerset	0.167977	0.1838	0.0158227	0.0270818	0.0330361	0.0059542	0.683157	0.662424	-0.0207325	0.113702	0.112931	-0.0007713	0.0080829	0.0078098	-0.0002731
England	South West	Bournemouth	0.120984	0.136382	0.0153988	0.0442276	0.0521072	0.0078796	0.72815	0.686343	-0.0418071	0.0978146	0.115968	0.018153	0.0088241	0.0091998	0.0003757
England	South West	Bristol, City of	0.168214	0.202271	0.0340564	0.0494035	0.0820677	0.0326643	0.629724	0.583071	-0.0466533	0.145883	0.125039	-0.0208437	0.0067756	0.0075519	0.0007762
England	South West	Cheltenham	0.182696	0.195767	0.0130709	0.0755593	0.0716742	-0.0038851	0.674214	0.647165	-0.0270481	0.0599356	0.0794785	0.0195429	0.0075951	0.0059146	-0.0016806
England	South West	Christchurch	0.0893404	0.0847773	-0.004563	0.0504222	0.0550319	0.0046097	0.790295	0.786702	-0.0035929	0.0618039	0.0659818	0.0041779	0.0081385	0.0075069	-0.0006316
England	South West	Cornwall	0.149583	0.140587	-0.0089963	0.0197485	0.0183483	-0.0014002	0.774771	0.788536	0.0137643	0.0395951	0.0404678	0.0008727	0.0163016	0.0120612	-0.0042404
England	South West	Cotswold	0.140704	0.136366	-0.0043381	0.0334569	0.0247421	-0.0087148	0.784518	0.793006	0.0084879	0.0318424	0.037548	0.0057056	0.009478	0.0083373	-0.0011406
England	South West	East Devon	0.144175	0.13339	-0.0107848	0.024549	0.0258337	0.0012847	0.761983	0.767759	0.0057766	0.0525536	0.0605546	0.008001	0.01674	0.0124624	-0.0042776
England	South West	East Dorset	0.0595684	0.0533145	-0.0062539	0.0315362	0.028099	-0.0034373	0.877267	0.884838	0.0075715	0.0247126	0.0268338	0.0021212	0.0069158	0.0069144	-1.43e-06
England	South West	Exeter	0.202847	0.241269	0.0384218	0.0483759	0.0677969	0.019421	0.625633	0.562456	-0.0631769	0.115712	0.120884	0.0051721	0.0074328	0.0075948	0.000162
England	South West	Forest of Dean	0.101085	0.0886698	-0.0124153	0.0151552	0.0131851	-0.0019701	0.838749	0.854934	0.0161851	0.0377061	0.0369782	-0.0007279	0.0073048	0.006233	-0.0010718
England	South West	Gloucester	0.113077	0.117204	0.0041262	0.0652339	0.0532312	-0.0120027	0.740767	0.736961	-0.0038059	0.0758772	0.0868991	0.0110219	0.0050448	0.0057052	0.0006604
England	South West	Isles of Scilly	0.511795	0.384966	-0.126829	0.155897	0.211845	0.0559477	0.289231	0.345102	0.0558718	0.0082051	0.0102506	0.0020454	0.0348718	0.047836	0.0129642
England	South West	Mendip	0.14385	0.140751	-0.0030998	0.0314056	0.0257606	-0.005645	0.789721	0.79336	0.003639	0.026097	0.032867	0.00677	0.0089261	0.0072618	-0.0016642
England	South West	Mid Devon	0.143306	0.125913	-0.0173933	0.0279015	0.0217101	-0.0061914	0.785845	0.798959	0.0131142	0.0346943	0.0461499	0.0114556	0.0082536	0.0072685	-0.0009851
England	South West	North Devon	0.190167	0.196644	0.0064769	0.0424029	0.0408794	-0.0015235	0.716703	0.706932	-0.0097711	0.04072	0.0458131	0.0050931	0.0100072	0.0097319	-0.0002753
England	South West	North Dorset	0.185765	0.15254	-0.0332241	0.0293867	0.0235832	-0.0058035	0.747355	0.786786	0.039431	0.0276843	0.0291932	0.0015088	0.0098091	0.0078968	-0.0019123
England	South West	North Somerset	0.0975961	0.0985749	0.0009788	0.0285888	0.0309027	0.002314	0.793205	0.801082	0.0078766	0.0722302	0.0607633	-0.011467	0.0083795	0.0086771	0.0002977
England	South West	Plymouth	0.141374	0.151525	0.0101519	0.0282646	0.0279552	-0.0003094	0.682975	0.679535	-0.0034392	0.132157	0.124998	-0.0071591	0.0152303	0.0159862	0.0007559
England	South West	Poole	0.0967015	0.106635	0.009934	0.047676	0.0527875	0.0051115	0.777677	0.755852	-0.0218253	0.0697631	0.0764912	0.0067282	0.0081823	0.0082339	5.16e-05
England	South West	Purbeck	0.128314	0.128439	0.0001255	0.0397946	0.0336232	-0.0061715	0.780097	0.783843	0.0037462	0.0389574	0.0437486	0.0047912	0.012837	0.0103456	-0.0024914
England	South West	Sedgemoor	0.108255	0.108124	-0.000131	0.0705045	0.05212	-0.0183845	0.78613	0.807818	0.021688	0.0265806	0.0254021	-0.0011784	0.0085303	0.0065362	-0.0019941
England	South West	South Gloucestershire	0.0799401	0.0823288	0.0023887	0.0323732	0.0426631	0.0102899	0.804126	0.802143	-0.0019829	0.0784421	0.0675689	-0.0108732	0.0051188	0.0052963	0.0001776
England	South West	South Hams	0.158893	0.144045	-0.0148473	0.0138265	0.0157271	0.0019006	0.776723	0.780759	0.0040358	0.0349673	0.0448989	0.0099316	0.0155909	0.0145702	-0.0010207
England	South West	South Somerset	0.145566	0.147228	0.0016622	0.041672	0.032336	-0.009336	0.77838	0.789779	0.0113997	0.0268073	0.0237916	-0.0030156	0.0075753	0.006865	-0.0007103
England	South West	Stroud	0.102453	0.0913479	-0.0111049	0.0227046	0.0244222	0.0017176	0.832538	0.83741	0.004873	0.0373345	0.0412763	0.0039418	0.0049707	0.0055431	0.0005724
England	South West	Swindon	0.111236	0.103349	-0.0078866	0.0547131	0.0455806	-0.0091325	0.731864	0.736969	0.0051056	0.0925896	0.105264	0.0126746	0.009598	0.0088368	-0.0007611
England	South West	Taunton Deane	0.148074	0.166653	0.0185789	0.0745275	0.072252	-0.0022755	0.734411	0.714645	-0.0197664	0.0346237	0.0392086	0.0045849	0.0083639	0.0072421	-0.0011218
England	South West	Teignbridge	0.123122	0.117845	-0.0052767	0.01511	0.0189262	0.0038162	0.805315	0.798592	-0.0067235	0.0479167	0.0575366	0.0096199	0.0085358	0.0070998	-0.0014359
England	South West	Tewkesbury	0.0862977	0.0844	-0.0018977	0.0561391	0.0489868	-0.0071523	0.797628	0.802615	0.0049867	0.0546091	0.059326	0.0047169	0.0053256	0.004672	-0.0006536
England	South West	Torbay	0.175261	0.168154	-0.0071073	0.0173984	0.0156002	-0.0017982	0.737098	0.743278	0.0061799	0.0578691	0.0603758	0.0025067	0.0123736	0.0125925	0.0002189
England	South West	Torridge	0.167273	0.142227	-0.0250462	0.0152807	0.0155414	0.0002607	0.775628	0.792653	0.0170256	0.0290765	0.0401593	0.0110828	0.0127419	0.009419	-0.0033229
England	South West	West Devon	0.153775	0.142316	-0.0114581	0.0138052	0.0134746	-0.0003306	0.783883	0.794095	0.0102124	0.034513	0.0374464	0.0029334	0.0140243	0.0126672	-0.0013572
England	South West	West Dorset	0.163127	0.172575	0.0094484	0.0304366	0.0288876	-0.0015489	0.761743	0.752606	-0.0091367	0.0324184	0.0358014	0.003383	0.0122752	0.0101294	-0.0021458
England	South West	West Somerset	0.215764	0.185218	-0.0305467	0.0410657	0.0320282	-0.0090375	0.69871	0.73744	0.0387292	0.0321568	0.0352838	0.003127	0.0123027	0.0100308	-0.0022719
England	South West	Weymouth and Portland	0.13939	0.151887	0.0124975	0.0366184	0.0371529	0.0005344	0.710382	0.707691	-0.0026906	0.0989007	0.0909091	-0.0079916	0.0147093	0.0123595	-0.0023498
England	South West	Wiltshire	0.1367	0.129134	-0.0075651	0.0408452	0.0321121	-0.0087331	0.761868	0.770685	0.0088165	0.0519744	0.060482	0.0085076	0.0086123	0.0075864	-0.0010259
England	West Midlands	Birmingham	0.0949851	0.102473	0.007488	0.015114	0.0165222	0.0014082	0.634058	0.633729	-0.0003287	0.246526	0.235095	-0.0114304	0.0093175	0.0121803	0.0028629
England	West Midlands	Bromsgrove	0.077024	0.0690109	-0.0080131	0.013485	0.0116799	-0.0018051	0.838901	0.839637	0.0007365	0.0644655	0.0735587	0.0090932	0.0061249	0.0061133	-1.15e-05
England	West Midlands	Cannock Chase	0.0917122	0.0825287	-0.0091835	0.015675	0.0143908	-0.0012842	0.822801	0.843839	0.0210378	0.0622816	0.0524368	-0.0098448	0.0075299	0.0068046	-0.0007253
England	West Midlands	Coventry	0.113905	0.118091	0.0041861	0.0303922	0.0281559	-0.0022363	0.703699	0.702401	-0.0012981	0.142868	0.140386	-0.0024824	0.0091355	0.0109662	0.0018306
England	West Midlands	Dudley	0.0934267	0.0812029	-0.0122238	0.0144452	0.0130663	-0.0013789	0.776899	0.788847	0.011948	0.109532	0.1106	0.0010684	0.0056978	0.0062841	0.0005863
England	West Midlands	East Staffordshire	0.121342	0.124377	0.0030349	0.0454431	0.0351813	-0.0102618	0.772944	0.782987	0.0100432	0.0499897	0.045076	-0.0049137	0.0102812	0.0123786	0.0020974
England	West Midlands	Herefordshire, County of	0.137528	0.147308	0.0097793	0.0495328	0.0428424	-0.0066904	0.761027	0.770104	0.0090775	0.0417416	0.0291559	-0.0125857	0.0101706	0.01059	0.0004193
England	West Midlands	Lichfield	0.08628	0.0777869	-0.0084931	0.0175823	0.014629	-0.0029533	0.82839	0.837252	0.0088626	0.061465	0.0639315	0.0024665	0.0062829	0.0064002	0.0001173
England	West Midlands	Malvern Hills	0.0991854	0.0881615	-0.0110239	0.0281089	0.0212606	-0.0068484	0.825403	0.84189	0.0164872	0.0390518	0.0415173	0.0024654	0.0082509	0.0071705	-0.0010804
England	West Midlands	Newcastle-under-Lyme	0.100909	0.0886696	-0.0122395	0.0154879	0.012711	-0.0027769	0.801569	0.826002	0.0244333	0.0699729	0.0596955	-0.0102774	0.0120616	0.0129222	0.0008606
England	West Midlands	North Warwickshire	0.0813191	0.0706706	-0.0106485	0.0138068	0.0127048	-0.001102	0.845515	0.858154	0.012638	0.0496467	0.0506389	0.0009922	0.0097119	0.0078322	-0.0018797
England	West Midlands	Nuneaton and Bedworth	0.099981	0.0950984	-0.0048826	0.0295994	0.022681	-0.0069184	0.800949	0.813655	0.0127061	0.063053	0.0611128	-0.0019402	0.0064173	0.0074523	0.001035
England	West Midlands	Redditch	0.0876726	0.0815044	-0.0061682	0.0196443	0.0168885	-0.0027557	0.790964	0.797057	0.006093	0.0956379	0.0957102	7.23e-05	0.0060816	0.0088403	0.0027586
England	West Midlands	Rugby	0.109902	0.106248	-0.0036539	0.0437375	0.0332483	-0.0104892	0.784002	0.80111	0.0171079	0.052211	0.0523138	0.0001029	0.0101479	0.0070802	-0.0030677
England	West Midlands	Sandwell	0.110188	0.0905296	-0.0196583	0.0186577	0.0165045	-0.0021531	0.678632	0.691677	0.0130445	0.18463	0.191187	0.0065569	0.0078922	0.0101023	0.0022101
England	West Midlands	Shropshire	0.145835	0.132432	-0.0134024	0.0401101	0.0336942	-0.0064159	0.763626	0.787254	0.0236283	0.0400675	0.036959	-0.0031085	0.010362	0.0096606	-0.0007014
England	West Midlands	Solihull	0.0626253	0.0625628	-6.24e-05	0.0170121	0.0151352	-0.0018768	0.763269	0.765672	0.0024032	0.150739	0.149194	-0.0015456	0.0063545	0.0074363	0.0010818
England	West Midlands	South Staffordshire	0.0650837	0.0528921	-0.0121917	0.0151155	0.0115768	-0.0035388	0.844901	0.8652	0.0202981	0.0700233	0.0645113	-0.005512	0.004876	0.0058203	0.0009443
England	West Midlands	Stafford	0.113079	0.115653	0.0025736	0.0350694	0.0308703	-0.0041991	0.786132	0.792551	0.0064192	0.0579433	0.0532748	-0.0046685	0.0077763	0.0076512	-0.0001252
England	West Midlands	Staffordshire Moorlands	0.103867	0.0926096	-0.0112573	0.0152055	0.010972	-0.0042334	0.832765	0.856421	0.0236566	0.0419819	0.0353811	-0.0066008	0.0061811	0.004616	-0.0015651
England	West Midlands	Stoke-on-Trent	0.125309	0.106248	-0.0190607	0.0166566	0.0155558	-0.0011008	0.735706	0.769286	0.0335799	0.110234	0.0912983	-0.0189362	0.0120942	0.017612	0.0055178
England	West Midlands	Stratford-on-Avon	0.108461	0.104279	-0.0041824	0.0293914	0.0248756	-0.0045158	0.819252	0.82199	0.002738	0.0354815	0.0432438	0.0077623	0.007414	0.0056119	-0.0018021
England	West Midlands	Tamworth	0.0884062	0.0866171	-0.0017891	0.0304225	0.0232808	-0.0071417	0.791189	0.817601	0.026412	0.0786254	0.0627139	-0.0159115	0.0113573	0.0097876	-0.0015698
England	West Midlands	Telford and Wrekin	0.0896182	0.0810287	-0.0085894	0.0271756	0.0228764	-0.0042992	0.813372	0.821224	0.0078521	0.0568879	0.0585285	0.0016406	0.0129463	0.0163423	0.003396
England	West Midlands	Walsall	0.108396	0.0908617	-0.0175339	0.0220948	0.016743	-0.0053518	0.724071	0.756252	0.0321813	0.139306	0.12701	-0.0122961	0.0061329	0.0091334	0.0030005
England	West Midlands	Warwick	0.124422	0.12538	0.0009586	0.0389193	0.0353486	-0.0035707	0.770793	0.754883	-0.0159101	0.0586791	0.0780744	0.0193953	0.007187	0.006314	-0.000873
England	West Midlands	Wolverhampton	0.10902	0.101578	-0.0074415	0.0288397	0.0223451	-0.0064946	0.683662	0.69889	0.0152276	0.168987	0.165662	-0.0033242	0.0094918	0.0115246	0.0020328
England	West Midlands	Worcester	0.159363	0.166579	0.007216	0.0506405	0.0455222	-0.0051183	0.72021	0.710942	-0.0092682	0.0640264	0.0686223	0.004596	0.0057598	0.0083344	0.0025746
England	West Midlands	Wychavon	0.0969468	0.0895909	-0.0073559	0.0280303	0.0211337	-0.0068966	0.836212	0.845916	0.0097042	0.032302	0.0365037	0.0042017	0.0065092	0.0068558	0.0003466
England	West Midlands	Wyre Forest	0.0992632	0.0998877	0.0006245	0.0241939	0.0189029	-0.005291	0.820388	0.822718	0.0023301	0.0478012	0.0490158	0.0012146	0.0083541	0.0094759	0.0011218
England	Yorkshire & The Humber	Barnsley	0.123893	0.101447	-0.0224465	0.0090493	0.0074488	-0.0016005	0.760326	0.792389	0.0320629	0.0987156	0.0900686	-0.008647	0.0080155	0.0086465	0.000631
England	Yorkshire & The Humber	Bradford	0.117794	0.116013	-0.0017818	0.0085587	0.0084063	-0.0001524	0.698851	0.703532	0.0046801	0.162012	0.154175	-0.007836	0.0127839	0.017874	0.0050901
England	Yorkshire & The Humber	Calderdale	0.118116	0.11202	-0.0060967	0.0088024	0.0100242	0.0012218	0.718149	0.738586	0.0204369	0.146404	0.129657	-0.0167463	0.0085285	0.0097128	0.0011843
England	Yorkshire & The Humber	Craven	0.174537	0.165268	-0.009269	0.0159085	0.0143769	-0.0015316	0.735117	0.743926	0.0088087	0.061218	0.0672522	0.0060342	0.0132191	0.0091767	-0.0040424
England	Yorkshire & The Humber	Doncaster	0.105313	0.0993628	-0.00595	0.0313273	0.0262576	-0.0050697	0.73097	0.758931	0.0279613	0.123889	0.105006	-0.0188835	0.0085005	0.0104424	0.0019419
England	Yorkshire & The Humber	East Riding of Yorkshire	0.107478	0.105686	-0.0017925	0.057098	0.0416361	-0.0154619	0.770569	0.792926	0.0223569	0.0519192	0.0482545	-0.0036647	0.0129355	0.0114977	-0.0014378
England	Yorkshire & The Humber	Hambleton	0.146257	0.148001	0.0017446	0.042815	0.0315065	-0.0113085	0.767102	0.778528	0.0114258	0.032926	0.0332539	0.0003279	0.0109004	0.0087106	-0.0021898
England	Yorkshire & The Humber	Harrogate	0.156549	0.15104	-0.005509	0.0264414	0.0248351	-0.0016063	0.742518	0.742283	-0.0002341	0.0633022	0.0733019	0.0099997	0.0111896	0.0085393	-0.0026503
England	Yorkshire & The Humber	Kingston upon Hull, City of	0.10977	0.12069	0.0109199	0.123227	0.0850014	-0.0382256	0.605202	0.633509	0.028307	0.142095	0.142688	0.0005933	0.0197057	0.0181111	-0.0015946
England	Yorkshire & The Humber	Kirklees	0.110264	0.101872	-0.0083922	0.0111205	0.0102297	-0.0008908	0.73698	0.757793	0.0208136	0.133132	0.116339	-0.0167931	0.0085036	0.0137661	0.0052626
England	Yorkshire & The Humber	Leeds	0.113238	0.123303	0.0100652	0.014026	0.0191414	0.0051155	0.658431	0.655503	-0.0029279	0.20339	0.188924	-0.0144662	0.0109143	0.0131278	0.0022135
England	Yorkshire & The Humber	North East Lincolnshire	0.106803	0.118449	0.0116466	0.0819107	0.0577002	-0.0242105	0.706955	0.737771	0.0308151	0.0873248	0.0698045	-0.0175203	0.0170065	0.0162756	-0.0007309
England	Yorkshire & The Humber	North Lincolnshire	0.100748	0.0987599	-0.0019883	0.0607629	0.0415074	-0.0192555	0.792208	0.819862	0.027654	0.0367973	0.0314197	-0.0053776	0.0094837	0.008451	-0.0010327
England	Yorkshire & The Humber	Richmondshire	0.21493	0.183876	-0.0310548	0.0278117	0.019594	-0.0082176	0.688948	0.725023	0.0360746	0.039717	0.0415217	0.0018047	0.0285923	0.0299855	0.0013931
England	Yorkshire & The Humber	Rotherham	0.0882967	0.0805203	-0.0077764	0.0101	0.0092941	-0.0008059	0.753776	0.793105	0.0393286	0.141026	0.107834	-0.0331924	0.0068006	0.0092467	0.0024461
England	Yorkshire & The Humber	Ryedale	0.157197	0.139322	-0.0178759	0.051778	0.0373694	-0.0144086	0.742269	0.78027	0.0380016	0.0383298	0.033524	-0.0048058	0.0104261	0.0095149	-0.0009112
England	Yorkshire & The Humber	Scarborough	0.226464	0.231481	0.005017	0.0281244	0.0257867	-0.0023378	0.660659	0.664318	0.0036594	0.0678429	0.0638436	-0.0039994	0.0169101	0.0145709	-0.0023392
England	Yorkshire & The Humber	Selby	0.092746	0.0803701	-0.0123759	0.0426306	0.0271239	-0.0155067	0.789509	0.82268	0.0331702	0.0689308	0.0644226	-0.0045082	0.0061831	0.0054037	-0.0007794
England	Yorkshire & The Humber	Sheffield	0.112094	0.129844	0.0177498	0.0116307	0.0189172	0.0072865	0.640172	0.636361	-0.0038102	0.228972	0.204704	-0.024268	0.007132	0.0101739	0.0030419
England	Yorkshire & The Humber	Wakefield	0.115615	0.10237	-0.0132458	0.0155757	0.0132362	-0.0023395	0.736901	0.767164	0.0302626	0.123438	0.103972	-0.019466	0.008469	0.0132577	0.0047887
England	Yorkshire & The Humber	York	0.162281	0.195292	0.0330115	0.13068	0.12433	-0.0063503	0.601853	0.564806	-0.0370471	0.0957717	0.10678	0.0110083	0.0094143	0.0087918	-0.0006225
Wales	Wales	Blaenau Gwent	0.132401	0.0967047	-0.0356967	0.0065039	0.0050261	-0.0014779	0.8037	0.847328	0.0436286	0.0457387	0.040851	-0.0048876	0.0116564	0.0100899	-0.0015664
Wales	Wales	Bridgend	0.101127	0.0878653	-0.0132615	0.010251	0.0089095	-0.0013415	0.81894	0.83464	0.0157002	0.057316	0.0573949	7.88e-05	0.0123663	0.0111903	-0.001176
Wales	Wales	Caerphilly	0.0954818	0.0757882	-0.0196936	0.0073582	0.0065678	-0.0007904	0.801456	0.827047	0.025591	0.085994	0.082621	-0.003373	0.0097103	0.0079762	-0.001734
Wales	Wales	Cardiff	0.141444	0.160281	0.0188377	0.0289122	0.0392509	0.0103387	0.681522	0.646409	-0.0351129	0.139256	0.144471	0.0052151	0.008867	0.0095883	0.0007214
Wales	Wales	Carmarthenshire	0.105475	0.0922764	-0.0131988	0.0122441	0.0089309	-0.0033131	0.831212	0.854489	0.0232769	0.0384961	0.0357675	-0.0027286	0.0125726	0.0085363	-0.0040364
Wales	Wales	Ceredigion	0.160867	0.16668	0.0058128	0.0126614	0.0141889	0.0015275	0.775784	0.767657	-0.0081267	0.0381939	0.0415419	0.003348	0.0124937	0.0099322	-0.0025615
Wales	Wales	Conwy	0.124426	0.114415	-0.0100115	0.0194432	0.0148771	-0.0045661	0.784262	0.795509	0.0112472	0.0570964	0.0626002	0.0055039	0.0147726	0.0125991	-0.0021736
Wales	Wales	Denbighshire	0.129744	0.122151	-0.0075922	0.0205994	0.0174142	-0.0031852	0.794331	0.797301	0.0029696	0.0392481	0.0506187	0.0113706	0.0160776	0.0125147	-0.0035629
Wales	Wales	Flintshire	0.0779095	0.0753504	-0.0025591	0.0185402	0.019147	0.0006068	0.842635	0.842634	-1.19e-06	0.0493729	0.0530122	0.0036393	0.0115427	0.0098568	-0.0016859
Wales	Wales	Gwynedd	0.164454	0.148442	-0.0160124	0.0184591	0.0149486	-0.0035106	0.749837	0.766998	0.0171604	0.0554025	0.0607939	0.0053914	0.0118469	0.0088181	-0.0030288
Wales	Wales	Isle of Anglesey	0.113874	0.0934866	-0.0203878	0.0196771	0.0171648	-0.0025124	0.817496	0.837969	0.0204737	0.0333333	0.0384291	0.0050958	0.0156195	0.0129502	-0.0026694
Wales	Wales	Merthyr Tydfil	0.113874	0.0995665	-0.0143073	0.0060554	0.0033904	-0.002665	0.771073	0.789279	0.0182061	0.0989229	0.0943307	-0.0045922	0.0100745	0.0134329	0.0033584
Wales	Wales	Monmouthshire	0.114619	0.104952	-0.0096667	0.0140913	0.0133211	-0.0007702	0.826168	0.833124	0.0069566	0.0341788	0.0409665	0.0067877	0.0109432	0.0076359	-0.0033073
Wales	Wales	Neath Port Talbot	0.102567	0.0828324	-0.019735	0.0146555	0.0136527	-0.0010029	0.808152	0.840016	0.0318646	0.0631579	0.0537861	-0.0093718	0.0114677	0.0097127	-0.001755
Wales	Wales	Newport	0.09996	0.0948025	-0.0051575	0.0155206	0.0154326	-8.8e-05	0.753899	0.771022	0.0171227	0.121232	0.106899	-0.0143326	0.0093885	0.011844	0.0024555
Wales	Wales	Pembrokeshire	0.138212	0.114131	-0.0240805	0.0096669	0.0096408	-2.61e-05	0.793481	0.823079	0.0295983	0.0422892	0.0403242	-0.0019649	0.0163511	0.0128243	-0.0035268
Wales	Wales	Powys	0.162154	0.141945	-0.0202097	0.0164374	0.0167755	0.0003381	0.789478	0.81068	0.0212014	0.0199314	0.0215858	0.0016543	0.0119984	0.0090143	-0.0029841
Wales	Wales	Rhondda Cynon Taf	0.10347	0.0845556	-0.0189144	0.0053663	0.0047622	-0.0006041	0.796577	0.816994	0.0204166	0.0872261	0.0875455	0.0003194	0.0073605	0.006143	-0.0012175
Wales	Wales	Swansea	0.101055	0.105753	0.0046986	0.0126195	0.0157163	0.0030968	0.7878	0.794296	0.0064955	0.0847768	0.0715364	-0.0132404	0.0137489	0.0126984	-0.0010505
Wales	Wales	The Vale of Glamorgan	0.0914616	0.0884671	-0.0029946	0.0205181	0.0187732	-0.0017449	0.785074	0.78317	-0.0019032	0.0914616	0.0984504	0.0069888	0.0114851	0.0111389	-0.0003462
Wales	Wales	Torfaen	0.10079	0.0816762	-0.0191138	0.0109674	0.0087015	-0.0022659	0.820991	0.834405	0.013414	0.0551263	0.0636861	0.0085598	0.0121249	0.0115308	-0.0005941
Wales	Wales	Wrexham	0.0955107	0.0880371	-0.0074736	0.017383	0.0138398	-0.0035432	0.809285	0.819496	0.0102114	0.064899	0.0667	0.001801	0.0129224	0.0119267	-0.0009957
